# Supplementary material for: Potential of Inulin-Fructooligosaccharides Extract Produced from Red Onion (Allium cepa var. viviparum (Metz) Mansf.) as an Alternative Prebiotic Product
Source: Plants (Basel). 2021 Nov 7;10(11):2401. doi: 10.3390/plants10112401 (PMC8624415; doi:10.3390/plants10112401)
Supplement: Supplementary file 1 [file plants-10-02401-s001.zip]

Archive with 1 entries (1 files):
- plants-1459996-supplementary.pdf
